# Supplementary material for: Complete Revascularization and One-Year Survival with Good Neurological Outcome in Patients Resuscitated from an Out-of-Hospital Cardiac Arrest
Source: J Clin Med. 2022 Aug 29;11(17):5071. doi: 10.3390/jcm11175071 (PMC9456720; doi:10.3390/jcm11175071)
Supplement: Supplementary file 1 [file jcm-11-05071-s001.zip]

Archive with 1 entries (1 files):
- jcm-1821808-supplementary.pdf
